# Supplementary material for: In maize, co-expression of GAT and GR79-EPSPS provides high glyphosate resistance, along with low glyphosate residues
Source: aBIOTECH. 2023 Sep 1;4(4):277–90. doi: 10.1007/s42994-023-00114-8 (PMC10721750; doi:10.1007/s42994-023-00114-8)
Supplement: Supplementary file 2 — Supplementary file2 (XLSX 17 KB) [file 42994_2023_114_MOESM2_ESM.xlsx]

## Sheet: Table S1
Table S1 Genetic analysis of the transgenic maize event GG2.
	BC2 (Z58)		BC3 (Z58)
	actual numbers	expected numbers	actual numbers	expected numbers
Resistant	145	142	170	168
Sensitive	139	142	166	168
Total	284	284	336	336
χ2	0.8012		0.8774

## Sheet: Table S2
Table S2 Primers used in this study.
primer name	sequence	Purpose
GAT-F1	5'-TCGACGTGAACCCGATCAAC-3'	Primers for detection and probe amplification of GAT gene
GAT-R1	5'-TCTGCTCCCTGTAGCCCTCC-3'
GR79-F1	5'-TCAGCAGGGCGAGTGGA-3'	Primers for detection and probe amplification of GR79 gene
GR79-R1	5'-TCGTCGTGCGGGTTCAG-3'
35S promoter-F	5'-GCGTGTCCTCTCCAAATGAA-3'	Primers for probe amplification of 35S promoter
35S promoter-R	5'-GATAACATGGTGGAGCACGA-3'
35S polyA-F	5'-AACGCCGAATTAATTCGGGG-3'	Primers for probe amplification of 35S polyA terminator
35S polyA-R	5'-TGTGTGAGTAGTTCCCAGATAAGG-3'
Ubi-F	5'-AGGGTGAGCATCGACAAAAG-3'	Primers for probe amplification of Ubi promoter
Ubi-R	5'-AACCAGATCTCCCCCAAATC-3'
NOS-F	5'-ATCGCGTCGCGTATTAAATG-3'	Primers for probe amplification of NOS terminator
NOS-R	5'-GCATTGGAAAAGCCATTGTT-3'
vector-1F	5'-TTAGAATAACGGATATTTAAAAGGG-3'	Primers for probe amplification of vector backbone fragment 1
vector-1R	5'-AGACAACCCAGCCGCTTAC-3'
vector-2F	5'-CAGCCTGGCAGACACGCCA-3'	Primers for probe amplification of vector backbone fragment 2
vector-2R	5'-TGCTGGCCTTTTGCTCAC-3'
vector-3F	5'-GCGGGTGTCGGGGCGCAG-3'	Primers for probe amplification of vector backbone fragment 3
vector-3R	5'-CCAGCCAGCCAACAGCTCC-3'
GAT-SP1	5'-GATGACGCACAATCCCAC-3'	Nested specific primers for genome walking
GAT-SP2	5'-CTACGCTGGAGGGCTACA-3'
GAT-SP4	5'-GAGCAGGGCGAGGTGTTC-3'
frag1-F	5'-CCCACCCCAATCAGAATC-3'	Primers for over-lap PCR
frag1-R	5'-TGACGCACAATCCCACTA-3'
frag2-F	5'-TGCTCCCTGTAGCCCTCC-3'
frag2-R	5'-CCTGATCGCTTCCCCATA-3'
frag3-F	5'-CCTGATCGCTTCCCCATA-3'
frag3-R	5'-TTCGGCGATTCGTGTTCC-3'
frag4-F	5'-ATGATTCTCTAAAACACTG-3'
frag4-R	5'-GCGAACATAGCGTCTTAC-3'
P1	5'-GGAGCAAGGAAGCGGACTAC-3'	Specific primers for detection of GG2 event and LB flanking sequence amplification
P2	5'-CCCCACATCCTGATGTACAAG-3'
P3	5'-ATGATTCTCTAAAACACTG-3'	Specific primers for detection of GG2 event and RB flanking sequence amplification
P4	5'-GCGAACATAGCGTCTTAC-3'
Actin-F	5'-CGAATGCCCAGCAATGTA-3'	Primers for detection of actin1 gene
Actin-R	5'-TTAGGTGGTCGGTGAGGT-3'
HAD-F	5'-GCCGTGGTGCTCAAA-3'	Primers for detection of HAD gene
HAD-R	5'-CGTAGTCCGCTTCCTTGCTCCT-3'

## Sheet: Table S3
Table S3 Seedling survival rates of ZD958 and GG2 at 1, 2, and 4 weeks after treatment (WAT) with different doses of glyphosate.
Sample	Doses (g a.e.ha-1)	Seedling rate (%)
		1 WAT	2 WAT	4 WAT
ZD958	water	100.00±0.00	100.00±0.00	100.00±0.00
ZD958	900	0.00±0.00	0.00±0.00	0.00±0.00
ZD958	1800	0.00±0.00	0.00±0.00	0.00±0.00
ZD958	3600	0.00±0.00	0.00±0.00	0.00±0.00
GG2	water	100.00±0.00	100.00±0.00	100.00±0.00
GG2	900	100.00±0.00	100.00±0.00	100.00±0.00
GG2	1800	100.00±0.00	100.00±0.00	100.00±0.00
GG2	3600	100.00±0.00	100.00±0.00	100.00±0.00
g a.e.ha-1: grams of acid equivalent per hectare. WAT: weeks after treatment. Data are means±SD (n=7-8 biological replications).

## Sheet: Table S4
Table S4 Agronomic traits of GG2 plants subjected to different doses of glyphosate treatment in the field (Langfang, Hebei Province, China) in 2021.
Sample	Doses (g a.e.ha-1)	Plant height (cm)	Ear height (cm)	Ear length (cm)	Ear diameter (cm)	Row numbers per ear	Kernels per row	Bald tip length (cm)	100-kernel weight (g)	Yield per plant (g)
ZD958	water	223.50±8.83a	111.50±7.09a	19.05±0.76a	4.97±0.09a	14.8±0.63a	40.8±1.81a	0±0a	35.25±1.15a	198.63±15.75a
GG2	water	222.50±12.3a	109.50±14.03a	18.95±0.69a	4.90±0.19a	15.1±1.20a	41.0±3.02a	0±0a	34.95±0.96a	195.47±27.12a
GG2	900	231.00±5.68a	105.50±11.89a	19.10±0.91a	4.95±0.16a	14.7±0.82a	41.4±1.78a	0±0a	35.38±1.76a	189.47±18.04a
GG2	1800	225.50±13.83a	109.30±6.36a	18.90±0.74a	4.89±0.17a	15.1±1.29a	42.6±1.26a	0±0a	35.11±1.30a	204.56±20.55a
GG2	3600	225.50±4.97a	108.00±7.15a	19.05±0.69a	4.87±0.12a	14.7±1.06a	41.8±2.39a	0±0a	34.60±0.87a	189.65±11.51a
Data are means±SD (n=10). The same letter in column indicate no significant difference. P>0.05, one-way ANOVA.

## Sheet: Table S5
Table S5 The residues of PMG, AMPA and N-acetyl-PMG in GG2 plants at the R3 stage and in mature seeds.
Doses (g a.e.ha-1)	Residues in GG2 plants at R3 stage (mg kg-1 FW)			Residues in GG2 mature seeds (mg kg-1 FW)
	PMG	AMPA	N-acetyl-PMG	PMG	AMPA	N-acetyl-PMG
900	ND	ND	ND	ND	ND	ND
1800	ND	ND	ND	ND	ND	ND
3600	ND	ND	ND	ND	ND	ND
5400	ND	ND	ND	ND	ND	ND
7200	ND	ND	ND	ND	ND	ND
9000	ND	ND	ND	ND	ND	ND
10800	ND	ND	ND	ND	ND	ND
12600	ND	ND	ND	ND	ND	ND
14400	ND	ND	ND	ND	ND	ND
ND denotes not detected. It indicates that the chromatographic peaks of PMG, AMPA and N-acetyl-PMG are not be detected.
